# Supplementary material for: Enhancing multiphoton upconversion through interfacial energy transfer in multilayered nanoparticles
Source: Nat Commun. 2020 Mar 4;11:1174. doi: 10.1038/s41467-020-14879-9 (PMC7055352; doi:10.1038/s41467-020-14879-9)
Supplement: Supplementary file 3 — Source Data [file 41467_2020_14879_MOESM3_ESM.xlsx]

## Sheet: Figure 2f
Figure 2f
	Sample	390-420 (nm)	500-580 (nm)	620-700 (nm)
		27051720	35112519	65385564
	CY:10%Er@SYb@SY	28475495	33440495	68826910
		29899269	31768470	72268255
					·
		390-420 (nm)	500-580 (nm)	620-700 (nm)
		11116284	22016705	52377873
	CY:20%Yb, 10%Er@SYb@SY	11701352	23163288	55140408
		12157704	24089819	57401164
		390-420 (nm)	500-580 (nm)	620-700 (nm)
		3980611	22212597	25852726
	CYb:10%Er@SYb@SY	4159469	23234934	26986145
		4309209	24048157	27984632
		390-420 (nm)	500-580 (nm)	620-700 (nm)
		1817633	13343398	12395892
	CY:20%Yb,2%Er@SYb@SY	1899304	13957530	12979992
		2003765	14753109	13693892
		390-420 (nm)	500-580 (nm)	620-700 (nm)
		272842	6418035	4981550
	CY:20%Yb, 2%Er@SY	288112	6762945	5265909
		301941	7080803	5513406

## Sheet: Figure 3b
Figure 3b
	Sample
	dSYb (nm)	Quantum Yield (%)
		0.06
	1.3±0.2	0.08
		0.11
		1.73
	3.6±0.4	1.96
		2.14
		2.28
	5.0±0.5	2.54
		2.8
		3.44
	6.6±0.6	3.73
		4.16
		4.86
	8.3±0.7	5.5
		5.9
		3.06
	10.2±0.7	3.5
		3.69
		2.33
	13.1±0.7	2.69
		2.79

## Sheet: Figure 3b-inset
Figure 3b-insert
	Power (W cm-2)	Quantum Yield (%)
		1.86
	0.41	2.11
		2.31
		3.19
	2.5	3.51
		3.84
		5.9
	4.5	5.5
		4.86
		6.31
	7	7
		7.77
		8.4
	9	9.3
		10.45
		10.9
	11.5	12
		13.22
		13.01
	13.6	13.65
		15.46
		12.84
	16.5	13.6
		15.26
		12.2
	19.5	13
		14.56
		12.14
	22.5	13.88
		14.47

## Sheet: Figure 3d
Figure 3d
	dSY (nm)	390-420 (nm)	500-580 (nm)	620-700 (nm)
		16892	267541	739261
	0	17688	280148	774095
		18625	294995	815122
		390-420 (nm)	500-580 (nm)	620-700 (nm)
		27308000	32069434	66005006
	1.3±0.1	28475495	33440495	68826909
		30070123	35747889	73369485
		390-420 (nm)	500-580 (nm)	620-700 (nm)
		3834124	6339346	11546306
	2.3±0.1	4010590	6645017	12154006
		4235183	7003847	12822476
		390-420 (nm)	500-580 (nm)	620-700 (nm)
		31944960	40693225	91954447
	2.8±0.3	33310699	42388776	96186661
		33701933	43094125	97103897
		390-420 (nm)	500-580 (nm)	620-700 (nm)
		29029465	44467893	93238054
	5.6±0.7	30239026	42109748	97224249
		32023129	40256919	103641049

## Sheet: Figure 4c
Figure 4c
	Sample	390-420 (nm)	500-580 (nm)	620-700 (nm)
		7388163	5919159	13252035
	CY:2%Er@SYb@SY	7777014	6243839	13949511
		8088095	6474861	14535390
		390-420 (nm)	500-580 (nm)	620-700 (nm)
		1899304	13957530	12979992
	CY:20%Yb,2%Er@SYb@SY	1817633	13343398	12395892
		2003765	14753109	13693892
		390-420 (nm)	500-580 (nm)	620-700 (nm)
		288112	6762945	5265909
	CY:20%Yb, 2%Er@SY	272842	6418035	4981550
		301941	7080803	5513406

## Sheet: Figure 4d
Figure 4d
	dSY (nm)	Integrated Intensity (arb. units)
		3407129
	1.3±0.2	3586452
		3801639
		11615805
	3.6±0.4	12357239
		12975101
		19548060
	5.0±0.5	20362562
		21747216
		42087580
	6.6±0.6	43389258
		46686841
		105000000
	8.3±0.7	109000000
		116000000
		79815921
	10.2±0.7	84016759
		89141781
		69236730
	13.1±0.7	72121594
		77170106

## Sheet: Figure 5c
Figure 5c
	Sample	0 min	5 min	10 min	15 min	20 min	25 min	30 min
		25062	24837	24545	24457	24554	24765	24587
	Blank	25600	25215	25072	24880	25030	25117	24886
		25958	24837	24545	24457	24554	24765	24587
		0 min	5 min	10 min	15 min	20 min	25 min	30 min
		26804	26759	27319	28392	29172	29526	29741
	HMME-CY:20%Yb,2%Er@SY	27240	27530	28164	29120	29616	30283	30598
		27703	28411	29009	30139	30919	31343	31577
		0 min	5 min	10 min	15 min	20 min	25 min	30 min
		21492	24314	26234	27104	28125	29520	31017
	HMME-CY:2%Er@SYb@SY	21909	25014	27045	27971	28670	30339	32076
		22259	25915	27992	28950	29931	31492	33102
		0 min	5 min	10 min	15 min	20 min	25 min	30 min
		23152	26713	29175	32473	34563	36184	36748
	HMME-CY:10%Er@SYb@SY	23649	27483	30711	34003	35817	37036	38200
		24004	28857	31632	35193	37428	39073	39805

## Sheet: Table 1
Table 1
	Sample	Quantum Yield (%)
		0.4
	α-NaYF4:20%Yb,2%Er@NaYF4	0.56
		0.88
		4.86
	α-NaYF4:10%Er@NaYbF4@NaYF4 (dSYb = 8.3±0.7 nm, dSY = 2.3±0.1 nm)	5.5
		5.9
		5.69
	α-NaYF4:10%Er@NaYbF4@NaYF4 (dSYb = 8.3±0.7 nm dSY = 5.6±0.7 nm)	6.52
		6.82
		6.25
	β-NaYF4:10%Er@NaYbF4@NaYF4	6.8
		7.47
